# Supplementary material for: Reversion of antibiotic resistance in multidrug-resistant pathogens using non-antibiotic pharmaceutical benzydamine
Source: Commun Biol. 2021 Nov 25;4:1328. doi: 10.1038/s42003-021-02854-z (PMC8616900; doi:10.1038/s42003-021-02854-z)
Supplement: Supplementary file 3 — Supplementary Data 1 [file 42003_2021_2854_MOESM3_ESM.xlsx]

## Sheet: Figure 2
Figure 2a
S. aureus ATCC29213
Time (s)	0			125			250			500			1000			4-fold MIC of DOX
0	1224	1195	1191	1288	1244	1206	1257	1251	1201	1230	1239	1211	1241	1226	1193	1241	1258	1226
30	1178	1144	1130	1221	1184	1133	1235	1198	1138	1219	1166	1138	1222	1153	1153	1191	1186	1156
60	1203	1175	1148	1248	1226	1153	1146	1231	1155	1240	1200	1164	1240	1191	1155	1213	1208	1191
90	1175	1148	1120	1194	1165	1129	1248	1195	1137	1190	1144	1128	1182	1162	1135	1185	1171	1146
120	1122	1086	1069	1400	1367	1351	1893	1555	1407	1953	1896	1603	2050	2313	2038	1234	1207	1164
150	1124	1089	1056	1393	1352	1303	1913	1539	1374	1947	1881	1688	2289	2492	2254	1213	1194	1155
180	1124	1082	1051	1387	1340	1323	1891	1525	1340	1946	1851	1774	2542	2565	2428	1194	1180	1135
210	1110	1060	1050	1385	1311	1296	1850	1520	1335	1927	1846	1758	2647	2619	2502	1205	1165	1129
MRSA T144
Time (s)	0			125			250			500			1000			4-fold MIC of DOX
0	1389	1288	1312	1343	1222	1317	1356	1268	1345	1316	1336	1300	1389	1161	1296	1290	1329	1393
30	1244	1277	1311	1296	1188	1280	1333	1227	1333	1298	1297	1266	1333	1173	1287	1267	1289	1383
60	1135	1264	1303	1297	1183	1257	1294	1215	1309	1287	1266	1250	1306	1132	1252	1231	1281	1346
90	1127	1265	1289	1276	1154	1252	1260	1181	1280	1259	1264	1238	1288	1129	1237	1215	1259	1337
120	1310	1138	1286	1330	1205	1269	1330	1277	1361	1424	1341	1424	1500	1322	1431	1285	1175	1251
150	1293	1128	1295	1291	1196	1265	1328	1241	1333	1410	1367	1431	1539	1348	1416	1271	1166	1228
180	1305	1130	1206	1274	1172	1255	1320	1230	1320	1386	1331	1405	1558	1346	1400	1251	1139	1279
210	1302	1109	1205	1270	1161	1243	1291	1221	1298	1366	1320	1425	1508	1369	1481	1249	1194	1281
E. coli ATCC 25922
Time (s)	0			125			250			500			1000			4-fold MIC of DOX
0	1020	784	768	1156	1282	1211	1126	1205	1189	1013	1126	1061	1035	1130	964	1071	1161	1225
30	876	850	824	1005	1169	1116	1061	1019	1022	908	1026	940	899	1015	845	954	984	1069
60	831	805	752	997	1062	1007	957	955	931	872	931	862	830	934	803	920	904	1002
90	787	758	714	940	979	938	951	907	875	836	885	811	806	883	769	876	862	954
120	570	541	556	1094	1074	1025	1135	1158	1035	1082	1160	1174	1181	1302	1300	757	731	741
150	546	529	536	1199	1170	1088	1226	1186	1170	1291	1224	1160	1257	1372	1312	709	696	701
180	532	495	498	1226	1179	1085	1252	1207	1172	1298	1139	1273	1304	1399	1332	693	665	676
210	511	472	482	1211	1172	1100	1276	1219	1196	1156	1248	1393	1305	1420	1376	665	647	660
E. coli B2
Time (s)	0			125			250			500			1000			4-fold MIC of DOX
0	423	474	456	538	510	529	597	505	510	554	601	541	596	609	583	522	437	570
30	371	444	419	483	486	479	556	453	453	507	535	539	575	576	542	505	410	524
60	346	416	387	462	456	448	518	435	427	475	517	505	535	556	489	477	387	484
90	317	399	362	436	442	426	485	412	419	454	501	483	513	525	481	452	361	464
120	290	322	304	574	587	646	781	723	781	975	943	931	997	1080	890	506	460	495
150	248	297	277	584	615	644	853	807	822	985	964	946	1047	1086	942	491	459	474
180	230	280	266	603	618	646	809	814	838	1023	992	949	1007	1090	994	485	447	447
210	219	263	245	596	618	645	822	810	828	1041	1029	957	1098	1095	996	470	452	432
Figure 2b
S. aureus ATCC29213
DOX (μg/mL)	- BEN			BEN (250 μg/mL)
0	1029	1004	1005	1029	1004	1005
0.5	1077	1060	1090	1175	1233	1269
1	1082	1060	1102	1251	1207	1169
2	1135	1097	1096	1271	1247	1191
4	1156	1110	1089	1194	1275	1254
MRSA T144
DOX (μg/mL)	- BEN			BEN (250 μg/mL)
0	1127	1265	1289	1127	1265	1289
8	1204	1267	1163	1300	1290	1295
16	1218	1253	1230	1348	1305	1326
32	1180	1223	1215	1215	1259	1337
64	1225	1187	1218	1308	1275	1365
E. coli ATCC 25922
DOX (μg/mL)	- BEN			BEN (250 μg/mL)
0	375	372	377	375	372	377
0.5	632	649	680	1238	1221	1146
1	673	664	692	1526	1323	1354
2	600	623	612	1321	1349	1385
4	612	585	554	1455	1608	1475
E. coli B2
DOX (μg/mL)	- BEN			BEN (250 μg/mL)
0	240	258	230	240	258	230
16	460	452	376	712	711	644
32	417	448	417	870	795	785
64	415	450	449	969	892	997
128	443	404	405	1044	967	1012
Figure 2c
S. aureus ATCC29213
	BEN MIC (μg/mL)
PH	5.5	6.5	7.5	8.5	9.5
	500	250	125	125	62.5
	500	250	125	125	62.5
MRSA T144
	BEN MIC (μg/mL)
PH	5.5	6.5	7.5	8.5	9.5
	500	250	125	62.5	62.5
	500	250	125	62.5	62.5
E. coli ATCC 25922
	BEN MIC (μg/mL)
PH	5.5	6.5	7.5	8.5	9.5
	500	250	125	125	125
	500	250	125	125	125
E. coli B2
	BEN MIC (μg/mL)
PH	5.5	6.5	7.5	8.5	9.5
	500	250	125	125	125
	500	250	125	125	125

## Sheet: Figure 3
Figure 3a
S. aureus ATCC29213
BEN (μg/mL)	0			125			250			500			1000
0	16987	17025	17463	17999	17535	17823	15986	17403	17788	16809	17248	17343	17052	17481	17091
1	17042	17334	17789	17000	17770	17925	16020	17599	18048	16867	17254	17526	17120	17610	17441
2	17162	17655	18149	16212	16333	16474	13956	15356	15592	13704	14030	14181	12122	12061	12105
3	17456	17935	18314	16295	16279	16493	14069	15265	15738	13615	14032	14136	12007	12106	12237
4	17574	18062	18524	16300	16395	16613	14130	15347	15792	13764	14018	14341	11925	12162	12283
5	17677	18249	18697	16404	16389	16677	14261	15348	15875	13805	14109	14383	11992	12261	12400
6	17666	18304	18720	16461	16461	16739	14343	15524	15973	13942	14159	14539	12131	12355	12492
7	17698	18414	18818	16469	16628	16813	14426	15665	16091	14024	14270	14617	12139	12361	12609
8	17773	18381	18821	16604	16657	16926	14565	15726	16244	14114	14334	14807	12228	12468	12785
9	17708	18356	18885	16676	16617	17000	14709	15838	16327	14178	14536	14905	12360	12526	12878
10	17643	18420	18879	16681	16666	17077	14709	15910	16430	14226	14563	14993	12358	12583	12957
11	17689	18331	18892	16736	16822	17079	14807	16034	16593	14376	14668	15076	12408	12699	13009
12	17725	18403	18816	16805	16845	17143	14865	16128	16617	14417	14713	15178	12491	12676	13110
13	17711	18378	18842	16839	16860	17242	14898	16159	16645	14462	14785	15136	12551	12779	13140
14	17663	18340	18723	16898	17035	17248	14930	16218	16671	14484	14902	15253	12540	12759	13187
15	17726	18326	18690	16935	16972	17301	15032	16296	16845	14571	15022	15321	12577	12868	13196
16	17601	18243	18764	16939	17041	17377	15041	16321	16835	14658	15023	15385	12662	12893	13290
17	17620	18194	18632	16943	17060	17391	15048	16378	16816	14596	15024	15437	12544	12891	13255
18	17601	18119	18649	16993	17088	17347	15066	16351	16836	14629	15018	15513	12659	12920	13269
19	17573	18094	18547	17019	17120	17428	15021	16360	16917	14694	15086	15486	12678	12904	13280
20	17397	18046	18579	17016	17168	17553	15063	16446	16891	14764	15110	15498	12599	12968	13324
MRSA T144
BEN (μg/mL)	0			125			250			500			1000
0	24519	25037	25186	24334	25964	24834	24313	24811	24901	25049	25760	23621	24829	24099	23421
1	25099	25637	25526	24952	26139	25039	24674	25139	25290	25454	26000	24017	25169	24592	23828
2	25021	25705	25321	23344	24238	23227	22844	23249	22830	21400	21392	20875	19757	19502	18567
3	25469	26039	25472	23903	24458	23521	23198	23537	23240	21601	21719	21219	20065	19781	19013
4	25469	26354	25507	24320	24762	23902	23585	23885	23490	21951	21989	21552	20408	19092	19298
5	25800	26282	25629	24593	24967	24155	23878	24258	23766	22301	22403	21904	20708	19298	19626
6	25846	26505	25723	24895	25254	24443	24121	24513	24005	22647	22738	22160	21040	19494	19886
7	26026	26760	25786	25059	25416	24579	24532	24781	24305	22907	22919	22444	21322	19698	20188
8	26059	26799	25867	25225	25632	24768	24742	25044	24634	23092	23045	22658	21491	19862	20310
9	26242	26871	25916	25376	25748	24968	24950	25278	24742	23408	23288	22815	21746	20082	20512
10	26224	26811	25963	25490	25871	25059	25040	25415	24957	23503	23562	23035	21928	20159	20659
11	26290	27017	26079	25602	25955	25236	25133	25532	25230	23686	23587	23142	22114	20329	20782
12	26304	27027	26028	25697	26125	25414	25309	25615	25432	23859	23753	23242	22153	20344	20856
13	26286	27147	26161	25787	26236	25431	25430	25803	25526	23885	23823	23403	22375	20501	21028
14	26259	27152	26130	25840	26250	25429	25446	25807	25480	23999	23853	23477	22468	20439	21080
15	26284	27096	26216	25947	26312	25481	25656	26009	25726	24090	23888	23547	22561	20505	21179
16	26363	27182	26183	26022	26344	25725	25740	25992	25863	24206	23981	23614	22615	21485	21135
17	26312	27116	26247	26024	26477	25640	25746	26107	25898	24200	24008	23574	22670	21479	21224
18	26297	27149	26249	26060	26488	25670	25783	26199	25917	24271	23995	23610	22731	21636	21293
19	26124	27228	26130	26044	26527	25553	25690	26146	25892	24214	23932	23555	22688	21576	21242
20	26300	27158	26234	26033	26451	25737	25878	26255	26014	24364	24045	23679	22745	21602	21303
E. coli ATCC 25922
BEN (μg/mL)	0			125			250			500			1000
0	2149	2248	2464	2159	2069	2137	2155	2221	2213	2136	2198	2330	2146	2230	2345
1	2141	2248	2416	2116	2059	2138	2132	2200	2229	2121	2220	2342	2137	2234	2321
2	2378	2450	2664	2649	2588	2628	3165	3291	3220	3903	3731	3909	4067	4257	4391
3	2401	2479	2725	2760	2683	2695	3439	3504	3397	4686	4410	4488	5502	5719	5723
4	2442	2487	2742	2789	2750	2787	3735	3756	3595	5421	5087	5069	6976	7284	7065
5	2496	2516	2807	2904	2819	2890	4026	4057	3802	6267	5860	5699	8482	8846	8419
6	2552	2571	2876	3004	2950	2950	4280	4368	4066	7086	6626	6255	9938	10320	9722
7	2583	2596	2894	3083	3068	3046	4582	4657	4289	7982	7383	6879	11257	11701	11012
8	2641	2648	2917	3134	3099	3128	4747	4791	4420	8385	7789	7143	11857	12320	11626
9	2670	2698	2971	3262	3234	3237	5074	5045	4683	9163	8525	7675	12854	13569	12584
10	2713	2734	3048	3327	3340	3318	5340	5373	4965	9955	9210	8195	13797	14740	13580
11	2774	2798	3091	3448	3403	3469	5633	5614	5198	10675	9900	8703	14493	15648	14463
12	2835	2826	3161	3543	3556	3560	5900	5932	5469	11502	10643	9231	15080	16522	15247
13	2888	2834	3201	3650	3649	3655	6187	6200	5794	12132	11309	9729	15616	17287	15864
14	2916	2946	3254	3765	3766	3803	6473	6488	6027	12838	11912	10177	15988	18032	16533
15	2983	2984	3328	3866	3899	3948	6724	6741	6264	13512	12553	10681	16336	18552	16996
16	3045	3056	3379	4018	3988	4027	7030	6997	6544	14116	13197	11103	16615	19033	17480
17	3088	3100	3444	4107	4123	4169	7221	7298	6772	14744	13734	11428	16689	19378	17749
18	3135	3128	3474	4182	4206	4258	7486	7469	6987	15257	14321	11859	16774	19620	17971
19	3193	3174	3546	4303	4360	4371	7698	7707	7208	15810	14879	12180	16950	19803	18183
20	3235	3260	3617	4411	4409	4479	7904	7970	7470	16448	15475	12588	17062	20091	18383
E. coli B2
BEN (μg/mL)	0			125			250			500			1000
0	2122	2659	2367	2046	2079	2106	1960	2088	2068	2006	2143	2126	2155	2332	2206
1	2144	2691	2357	2050	2078	2119	1927	2099	2064	2037	2136	2156	2138	2361	2202
2	2512	2732	2593	2417	2425	2458	2722	2502	2631	3265	3389	3247	3845	3707	3829
3	2544	2841	2634	2473	2520	2518	2842	2596	2726	3645	3733	3624	4702	4441	4760
4	2601	2716	2689	2538	2566	2597	2955	2689	2845	3973	4040	3968	5505	5144	5590
5	2645	2797	2800	2598	2656	2640	3065	2745	2929	4310	4336	4229	6289	6088	6436
6	2714	2907	2820	2697	2719	2687	3190	2810	3020	4559	4700	4514	6975	6807	7208
7	2797	3043	2872	2748	2765	2754	3309	2923	3116	4799	4916	4729	7624	6983	8045
8	2809	2968	2902	2777	2815	2802	3314	2952	3156	4928	5033	4868	7977	7245	8431
9	2849	3081	2921	2873	2854	2838	3432	3000	3229	5155	5252	5065	8627	7873	9155
10	2915	3012	2980	2912	2938	2900	3501	3048	3295	5388	5576	5285	9275	8305	9797
11	2988	3107	3005	2961	2989	2967	3561	3109	3366	5555	5664	5455	9850	8804	10468
12	3021	3106	3083	3007	3071	3019	3685	3185	3400	5790	5940	5630	10513	9482	11124
13	3101	3197	3125	3050	3115	3084	3730	3250	3499	5961	6061	5830	11044	9879	11760
14	3151	3214	3180	3087	3143	3116	3804	3267	3578	6119	6164	5993	11718	10414	12368
15	3220	3290	3216	3125	3201	3207	3914	3352	3644	6339	6412	6143	12224	10881	12940
16	3275	3315	3292	3172	3257	3250	3958	3390	3690	6495	6503	6317	12744	11310	13513
17	3293	3384	3302	3201	3303	3259	4025	3471	3764	6632	6692	6415	13313	11811	13966
18	3374	3439	3397	3263	3345	3330	4074	3504	3819	6822	6920	6540	13780	12277	14470
19	3403	3468	3395	3286	3411	3390	4157	3532	3847	6948	7055	6720	14223	12776	14912
20	3490	3548	3432	3350	3455	3427	4187	3595	3903	7123	7151	6883	14713	13187	15464
Figure 3b
S. aureus ATCC29213
BEN (μg/mL)	0	62.5	125	250
	189	288	332	412
	210	293	309	398
	202	274	314	457
MRSA T144
BEN (μg/mL)	0	62.5	125	250
	3309	3778	4331	5373
	3127	3902	4228	5206
	3234	3797	4115	5113
E. coli ATCC 25922
BEN (μg/mL)	0	62.5	125	250
	134	197	256	365
	128	205	243	347
	128	174	278	339
E. coli B2
BEN (μg/mL)	0	62.5	125	250
	1401	1537	2258	3626
	1382	1498	2290	3492
	1400	1501	2319	3506

## Sheet: Figure 5
Gene_id	Gene name	Gene description	FC(dox_ben/dox)	Log2FC(dox_ben/dox)	Pvalue	Padjust	Significant	Regulate	Type	dox_1	dox_2	dox_3	dox_ben_1	dox_ben_2	dox_ben_3	dox	dox_ben
b3517	gadA	glutamate decarboxylase A	0.263	-1.92893	1.54116e-16	3.03995e-13	yes	down	mRNA	159.25	96.7	114.22	34.97	41.25	22.67	123.39	32.9633
b1493	gadB	glutamate decarboxylase B	0.23	-2.11915	1.09846e-16	3.03995e-13	yes	down	mRNA	79.45	44.75	55.22	14.72	18.51	9.02	59.8067	14.0833
b4432	ryeA	-	3.505	1.80957	2.20314e-15	2.89713e-12	yes	up	mRNA	193.19	127.89	176.42	477.87	616.08	593.91	165.833	562.62
b4414	tff	-	4.436	2.14934	4.61133e-15	4.54792e-12	yes	up	mRNA	599.96	432.86	890.9	2556.54	2681.34	2753.97	641.24	2663.95
b1492	gadC	L-glutamate:4-aminobutyrate antiporter	0.259	-1.94631	6.4709e-14	5.10554e-11	yes	down	mRNA	135.02	81.09	82.92	29.41	30.73	18.52	99.6767	26.22
b4637	uof	RyhB-regulated fur leader peptide	2.826	1.49858	6.44868e-10	4.24001e-07	yes	up	mRNA	61.08	52.77	81.77	142.25	230.71	170.55	65.2067	181.17
b3514	mdtF	multidrug efflux pump RND permease MdtF	0.42	-1.25056	9.1318e-09	4.50312e-06	yes	down	mRNA	17.46	15.24	21.75	9.15	7.98	5.59	18.15	7.57333
b1480	sra	30S ribosomal subunit protein S22	2.458	1.29775	8.51104e-09	4.50312e-06	yes	up	mRNA	1228.32	1085.17	1307.03	2765.86	2768.76	2932.86	1206.84	2822.49
b4736	yliM	protein YliM	2.654	1.40793	1.44159e-08	5.68707e-06	yes	up	mRNA	62.8	65.67	85.23	170.05	193.26	183.79	71.2333	182.367
b1112	bhsA	DUF1471 domain-containing multiple stress resistance outer membrane protein BhsA	2.483	1.31186	1.40792e-08	5.68707e-06	yes	up	mRNA	53.67	35.48	52.34	88.41	153.89	107.3	47.1633	116.533
b4456	glmZ	-	2.011	1.00815	4.32247e-08	1.35075e-05	yes	up	mRNA	408.14	380.65	492.12	780.95	973.3	752.95	426.97	835.733
b3513	mdtE	multidrug efflux pump membrane fusion protein MdtE	0.464	-1.10734	1.08847e-07	3.06716e-05	yes	down	mRNA	18.81	16.08	26.65	9.81	11.44	7.26	20.5133	9.50333
b4418	sraB	-	2.191	1.13162	1.97747e-07	5.18929e-05	yes	up	mRNA	184.03	148.91	225.92	392.59	416.59	368.53	186.287	392.57
b3936	rpmE	50S ribosomal subunit protein L31	2.444	1.28904	8.72827e-07	0.000181226	yes	up	mRNA	1478.43	1473.86	1725.08	3469	3179.69	4259.78	1559.12	3636.16
b4457	csrC	-	3.355	1.74652	8.63452e-07	0.000181226	yes	up	mRNA	16.86	24.82	20.53	60.01	56.93	82.87	20.7367	66.6033
b3510	hdeA	HdeA monomer%2C chaperone active form	0.495	-1.01484	1.29634e-06	0.000255702	yes	down	mRNA	925.15	657.12	799.92	400.15	392.78	359.38	794.063	384.103
b1777	yeaC	conserved protein YeaC	2.262	1.17763	1.41561e-06	0.000261007	yes	up	mRNA	46.12	33.97	72.6	110.29	133.93	94.21	50.8967	112.81
b1446	ydcY	DUF2526 domain-containing protein YdcY	2.156	1.10868	1.45555e-06	0.000261007	yes	up	mRNA	32.69	31.73	45.59	77.28	94.23	63.27	36.67	78.26
b3511	hdeD	acid-resistance membrane protein	0.449	-1.15494	2.06666e-06	0.000310272	yes	down	mRNA	57.89	33.12	56.84	24.08	23.03	18.07	49.2833	21.7267
b2107	rcnB	periplasmic protein involved in nickel/cobalt export	3.158	1.65903	3.60664e-06	0.000490627	yes	up	mRNA	7.73	8.85	22.64	32.23	47.01	40.6	13.0733	39.9467
b3238	yhcN	DUF1471 domain-containing stress-induced protein YhcN	3.364	1.75005	4.48305e-06	0.000570505	yes	up	mRNA	6.08	4.5	12.2	21.19	27.67	25.12	7.59333	24.66
b3509	hdeB	periplasmic acid stress chaperone	0.499	-1.00168	5.48899e-06	0.00067669	yes	down	mRNA	230.44	178.74	212.76	114.81	98.08	91.23	207.313	101.373
b1743	spy	ATP-independent periplasmic chaperone	3.178	1.66815	6.75908e-06	0.000784252	yes	up	mRNA	17.44	10.39	21.83	49.03	32.7	63.92	16.5533	48.55
b3469	zntA	Zn(2(+))/Cd(2(+))/Pb(2(+)) exporting P-type ATPase	0.362	-1.46647	7.94415e-06	0.000870547	yes	down	mRNA	24.66	42.44	27.56	11.16	19.35	6.49	31.5533	12.3333
b0486	ybaT	putative transporter YbaT	0.458	-1.12595	9.029e-06	0.000937353	yes	down	mRNA	56.34	37.86	50.42	20.27	35.87	13.14	48.2067	23.0933
b0135	yadC	fimbrial tip-adhesin YadC	2.555	1.35308	1.31009e-05	0.00132521	yes	up	mRNA	2.24	1.57	2.49	4.19	5.29	6.16	2.1	5.21333
b3764	maoP	macrodomain Ori protein	2.014	1.0104	1.60894e-05	0.00158681	yes	up	mRNA	25.2	28.91	39.75	58.22	68.45	59.24	31.2867	61.97
b3180	yhbY	ribosome assembly factor YhbY	2.011	1.00826	1.96632e-05	0.00184693	yes	up	mRNA	19.08	17.54	24.68	30.98	55.25	37.71	20.4333	41.3133
b2394	insL-3	putative IS186/IS421 transposase	356.751	8.47877	2.24995e-05	0.00192958	yes	up	mRNA	0	0	0	1.36	0.84	6.81	0	3.00333
b2149	mglA	D-galactose/methyl-galactoside ABC transporter ATP binding subunit	2.158	1.10956	2.44496e-05	0.00205221	yes	up	mRNA	3.59	2.21	5.2	7.22	9.36	6.79	3.66667	7.79
b0860	artJ	L-arginine ABC transporter periplasmic binding protein	3.416	1.77212	3.03167e-05	0.00249165	yes	up	mRNA	1	0.69	2.4	4.2	3.89	5.08	1.36333	4.39
b1273	yciN	protein YciN	2.001	1.00037	3.37944e-05	0.0027208	yes	up	mRNA	129	139.09	141.38	232.23	268.27	297.51	136.49	266.003
b1426	ydcH	protein YdcH	2.556	1.35375	4.24066e-05	0.00334588	yes	up	mRNA	29.48	33.8	35.06	82.05	64.11	91.71	32.78	79.29
b1178	pliG	inhibitor of g-type lysozyme	2.326	1.21756	5.45848e-05	0.0042223	yes	up	mRNA	10.99	5.28	12.22	23.36	24.63	17.02	9.49667	21.67
b1552	cspI	Qin prophage%3B cold shock protein CspI	2.072	1.05101	6.87028e-05	0.00504282	yes	up	mRNA	70.01	59.5	73.43	94.35	243.55	102.19	67.6467	146.697
b0565	ompT	outer membrane protease VII (outer membrane protein 3b)	2.037	1.02639	0.000165776	0.0105482	yes	up	mRNA	4.58	6.76	8.07	12.68	13.24	13.05	6.47	12.99
b2362	yfdS	CPS-53 (KpLE1) prophage%3B protein YfdS	2.671	1.41764	0.000175434	0.0106475	yes	up	mRNA	5.15	6.47	5.97	12.2	14.08	19.37	5.86333	15.2167
b0509	glxR	tartronate semialdehyde reductase 2	0.33	-1.60023	0.000174829	0.0106475	yes	down	mRNA	2.21	1.68	3.07	0.71	0.94	0.63	2.32	0.76
b3868	glnG	DNA-binding transcriptional dual regulator NtrC	0.48	-1.05749	0.000174831	0.0106475	yes	down	mRNA	27.12	28.69	25.76	12.29	22.39	7.15	27.19	13.9433
b1258	yciF	DUF892 domain-containing protein YciF	2.547	1.34867	0.000247965	0.0139746	yes	up	mRNA	4.2	2.85	5.9	9.09	8.99	13.15	4.31667	10.41
b0627	tatE	twin arginine protein translocation system - TatE protein	2.099	1.06992	0.000274311	0.0150299	yes	up	mRNA	56.84	65.5	71.61	118.13	115.33	154.34	64.65	129.267
b1599	mdtI	multidrug/spermidine efflux pump membrane subunit MdtI	0.419	-1.25389	0.000312874	0.0162406	yes	down	mRNA	14.2	15.85	16.71	4.22	11	5.07	15.5867	6.76333
b0991	ymcE	protein YmcE	2.178	1.12271	0.000318393	0.0163125	yes	up	mRNA	56.02	56.17	64.81	118.82	226.58	61.59	59	135.663
b1915	yecF	DUF2594 domain-containing protein YecF	3.824	1.93511	0.000455776	0.0219273	yes	up	mRNA	2.56	3.62	3.83	10.26	19.83	9.17	3.33667	13.0867
b3508	yhiD	inner membrane protein YhiD	0.442	-1.17776	0.00051425	0.0235897	yes	down	mRNA	6.26	5.02	9.39	1.79	4.99	2.53	6.89	3.10333
b4698	mgrR	-	6.651	2.73359	0.000710637	0.0285099	yes	up	mRNA	24.61	35.14	11.46	93.2	181.66	183.96	23.7367	152.94
b0373	insE-2	IS3 element protein InsE	7.747	2.95362	0.000701987	0.0285099	yes	up	mRNA	0	0	1.83	5.02	6.06	2.37	0.61	4.48333
b1973	zinT	metal-binding protein ZinT	3.124	1.64331	0.00080942	0.0307035	yes	up	mRNA	0.93	0.69	1.06	2.68	2.23	3.17	0.893333	2.69333
b1579	intQ	Qin prophage%3B putative defective integrase	2.006	1.00412	0.000994348	0.0358001	yes	up	mRNA	1.39	1.31	1.73	3.07	3.89	2.05	1.47667	3.00333

## Sheet: Figure 6
Figure 6b
BEN (μg/mL)	0	125	250	500	1000
	1314	2439	5109	6271	6875
	1513	2173	4722	6944	8237
	1426	2354	4968	6789	7528
Figure 6c
DOX (μg/mL)	- BEN			BEN (250 μg/mL)
0	1476	1448	1410	3486	4585	4256
16	1856	1782	1725	7130	7594	7268
32	1823	1898	1865	8684	8924	8568
64	1877	1830	1823	8337	9580	9057
128	1750	1846	1834	9566	9083	9354
